# Supplementary material for: Development and Validation of AAV-Mediated Liver, Liver-VAT, and Liver-Brain SORT and Therapeutic Regulation of FASN in Hepatic De Novo Lipogenesis
Source: Cells. 2025 Mar 4;14(5):372. doi: 10.3390/cells14050372 (PMC11899426; doi:10.3390/cells14050372)
Supplement: Supplementary file 1 [file cells-14-00372-s001.zip]

Archive with 3 entries (3 files):
- .DS_Store
- Extended file for viral titer calculations_D.S.G .xlsx
- Supplementary materials- Figures S1-S9. Tables S1-S7.pdf
