# Supplementary material for: Development and Validation of AAV-Mediated Liver, Liver-VAT, and Liver-Brain SORT and Therapeutic Regulation of FASN in Hepatic De Novo Lipogenesis
Source: Cells. 2025 Mar 4;14(5):372. doi: 10.3390/cells14050372 (PMC11899426; doi:10.3390/cells14050372)
Supplement: Supplementary file 1 [file cells-14-00372-s001.zip › Extended file for viral titer calculations_D.S.G .xlsx]

## Sheet: Viral titer calculations
Calculations for determining the number of genome copies of a template
Enter the amount of DNA (ng):
Enter the amount of template (bp):
The number of copies will be given as : X 10^
This calculation is based on the assumption that the average weight of a base pair (bp) is 650 Daltons. This means that one mole of a bp weighs 650 g and that the molecular weight of any double stranded DNA template can be estimated by taking the product of its length (in bp) and 650.
The inverse of the molecular weight is the number of moles of template present in one gram of material.
Using Avogadro's number, 6.022x10^23 molecules/mole, the number of molecules of the template per gram can be calculated:
mol/g * molecules/mol = molecules/ g
Finally, the number of molecules or number of copies of template in the sample can be estimated by multiplying by 1*10^9 to convert to ng and then multiplying by the amount of template (in ng).
The formula used is:
Number of copies = ( amount * 6.022x10^23) / (length * 1x10^9 * 650)
For example,
Our ShCreld2 plasmid length is 4942 bp (after shRNA clone ligation).
The concentration of DNA , we got after plasmid isolation and quantification was 528.33 ng/µl.
So according to the formula, we have 9.51*10^10 gc/µl.
Making Standard curve for ITR q-PCR analysis
Standard was prepared with serial dilution and subjected towards q-PCR:
Sl no.	Standard (Genome copies)			Log(Standard)	Cq
1	951000000			8.97818	19.32
2	95100000			7.97818	23.82
3	9510000			6.97818	26.62
4	951000			5.97818	31.01
	The Equation came as : y= -3.787x+ 53.512
For calculating unknown samples to know the viral titre of your viruses , please see the next sheet.
Calculations for viral titer of unknown samples
From the standard curve we got y= -3.787x+ 53.512									Diluted samples to be subjected for q-PCR	Cq values for duplicate samples through qPCR in your unknown samples		Average of the cq values	From Standard curve	Gemome copies	Genome copies considering ssDNA molecules (Plasmid has 2 ssDNA molecules) so dilution factor 2	Genome copies after dilution factor (G.C per 2.5 µL which is the volume taken for q-PCR analysis)	G.C number per mL (so 1000/2.5= 400 is the factor)	Final G.C number The virus test sample was diluted 10 times (20:200). Thus, final dilution factor is 10.	Final Viral titer in your samples
Protocol for viral titer by q-PCR:
1. From the viral suspension 20 µL was taken and diluted in 180 µL of PBS.
2. Now the sample was sonicated (Please see the experimental section).
3. Now the sample is diluted as the following dilution factor 10, 20, 40, 80.									Dilution factor	Cq1	Cq2	Avg	log	antilog	ssDNA molecules	dilution factor	GC/mL	GC /mL in viral suspension	Final Viral titre in suspension
4. qPCR was run for ITR and Cq value was obtained as duplicate.									10	12.2	12.2	12.2	10.9089	8.10772e+10	1.62154e+11	1.62154e+12	6.48618e+14	6486177831186962	7182247945455414
5. Cq value was put on the following table and viral titer was calculated.									20	13.5	13.5	13.5	10.5656	3.67806e+10	7.35613e+10	1.47123e+12	588490161094119	5884901610941190
									40	14.3	14.2	14.25	10.3676	2.33117e+10	4.66233e+10	1.86493e+12	7.45973e+14	7459732517497195
									80	15.1	15.1	15.1	10.1431	1.39034e+10	2.78068e+10	2.22454e+12	8.89818e+14	8898179822196306
